# Supplementary material for: Assessment of the Quality, Chemometric and Pollen Diversity of Apis mellifera Honey from Different Seasonal Harvests
Source: Foods. 2023 Oct 3;12(19):3656. doi: 10.3390/foods12193656 (PMC10572316; doi:10.3390/foods12193656)
Supplement: Supplementary file 1 [file foods-12-03656-s001.zip]

Archive with 1 entries (1 files):
- foods-2616630-supplementary.xlsx
