# Supplementary material for: Assessment of the Quality, Chemometric and Pollen Diversity of Apis mellifera Honey from Different Seasonal Harvests
Source: Foods. 2023 Oct 3;12(19):3656. doi: 10.3390/foods12193656 (PMC10572316; doi:10.3390/foods12193656)
Supplement: Supplementary file 1 [file foods-12-03656-s001.zip › foods-2616630-supplementary.xlsx]

## Sheet: Table S1
Table S1: Parameters obtained from honey produced by Apis mellifera of the dry arc of Panama
Beehives	harvest	pH	conductivity (µS/cm)	resistivity (Ω⋅m)	salinity (psu)	STD (mg/L)	°Brix	Moisture (%)	free acidity (meq/Kg)	lactonic_acidity (meq/Kg)	acidity_total (meq/Kg)	hydroximethylfurfural (mg/Kg)	Ashes (%)	K (µg/g)	Na (µg/g)	Ca (µg/g)	Pb (µg/g)	Cd (µg/g)
2	February	4.6	469	3.88	0.23	235	81.5	17	34.5	40.2	74.7	46
3	February	4.05	382	4.77	0.18	191.2	79	19	46.7	43.7	90.5	57
4	February	4.05	330	5.53	0.16	165	79.5	18.5	32.2	18.7	51	60.2	0.22	691.8	47.5	73.4	nd	nd
6	February	4.09	280	6.5	0.13	140.2	82	16.5	28	16.7	44.7	51.1	0.18	617	14.7	73.1	nd	nd
7	February	3.99	274	6.67	0.13	136.8	81	17.5	28.7	16.7	45.5	51.9
10	February	4.89	666	2.73	0.32	333	80.5	18	22.2	12.7	35	22
12	February	4.04	325	5.61	0.16	162.3	81.5	17.5	31	17.5	48.5	61
13	February	4.14	428	4.26	0.21	214	81	17.5	31.7	22.2	54	52	0.29	1158.6	57.5	83.5	nd	nd
15	February	3.92	236	7.72	0.11	118.2	80	18.5	26.2	21.7	48	56.7	0.14	307.2	24.1	58.5	nd	nd
46	February	4.31	757	2.41	0.37	378	80	18.5	52	23.7	75.7	25
49	February	4.04	316	5.77	0.15	157.9	79.5	18.5	30	25.7	55.7	61.5	0.2	784.5	42.2	70.7	nd	nd
3	March	4.02	535	3.42	0.26	268	77	21	50.5	19.2	69.7	39
4	March	4.31	449	4.09	0.22	224	81	17	38	19.7	57.7	46.4	0.32	1143.5	44	162.3	nd	nd
6	March	4.1	338	5.41	0.16	169.2	81	17	30.7	20	50.7	40.4	0.22	753.2	16	89.7	nd	nd
7	March	4.24	939	1.94	0.46	470	81	17.5	62	25.5	87.5	36.6
12	March	4.34	778	2.35	0.38	389	80.5	18	50.5	21.5	72	31
13	March	4.17	583	3.14	0.28	292	81	17	41.2	20.7	62	37	0.44	1583.5	75.9	134	nd	nd
15	March	3.97	427	4.27	0.21	214	79	19	39.2	23	62.2	46.4	0.31	1018.2	39.9	113.4	nd	nd
18	March	4.17	459	3.98	0.22	230	80	18	38.7	21.7	60.5	52
44	March	4.24	774	2.36	0.38	387	82.5	16	54.2	20	74.2	27
45	March	4.22	513	3.57	0.25	256	82	16.5	37.5	20	57.5	42
46	March	4.2	606	3.02	0.29	303	75.5	23	50.2	23	73.2	31
48	March	4.28	534	3.43	0.26	267	80.5	17.5	41.7	20.2	62	39
49	March	4.51	726	2.52	0.35	363	80	18	46	16	62	23.3	0.53	1773.6	59	248.1	nd	nd
50	March	4.19	387	4.72	0.19	193.7	81.5	17	41	23.5	64.5	57
4	April	4.38	519	3.52	0.25	260	77	21.5	44.7	27.2	72	49.1	0.38	1143.5	44	162.3	nd	nd
6	April	4.35	604	3.03	0.29	302	78	20	45.5	19.7	65.2	39.9	0.23	753.2	16	89.7	nd	nd
7	April	4.23	914	2	0.45	457	76	22.5	72.2	29.7	102	45.6
13	April	4.23	554	3.3	0.27	277	76.5	21.5	46	22.2	68.2	22.1	0.42	1583.5	75.9	134	nd	nd
15	April	4.28	719	2.54	0.35	359	78	20	56.7	24.5	81.2	34.9	0.52	1018.2	39.9	113.4	nd	nd
44	April	4.34	689	2.65	0.34	344	77	21	56.5	23.2	79.7	35
48	April	4.25	558	3.27	0.27	280	78	20.5	50	21.7	71.7	47
49	April	4.6	680	2.69	0.33	340	78	20.5	41.7	17	58.7	36.5	0.57	1773.6	59	248.1	nd	nd

## Sheet: Table S2
Table S2. Polen in honey samples from 3 beehives
Spp / morphotype	beehives/harverst	Beehive number	Month
amar 1	49-1	5	FEBRUARY
arac 1	49-1	5	FEBRUARY
arac 2	49-1	5	FEBRUARY
arac 3	49-1	5	FEBRUARY
arac 4	49-1	5	FEBRUARY
ast 1	49-1	5	FEBRUARY
ast 2	49-1	5	FEBRUARY
ast 3	49-1	5	FEBRUARY
Bambusa sp.2	49-1	5	FEBRUARY
Bauhinia sp. 1	49-1	5	FEBRUARY
Bombacopsis quinata	49-1	5	FEBRUARY
Bursera simaruba	49-1	5	FEBRUARY
Cecropia longipes	49-1	5	FEBRUARY
Cedrela odorata	49-1	5	FEBRUARY
Chamaesyce sp. 1	49-1	5	FEBRUARY
Citrus sp. 1	49-1	5	FEBRUARY
Colubrina sp 1	49-1	5	FEBRUARY
Colubrina sp 2	49-1	5	FEBRUARY
Colubrina sp 3	49-1	5	FEBRUARY
Cordia bicolor	49-1	5	FEBRUARY
Croton sp. 1	49-1	5	FEBRUARY
desc 1	49-1	5	FEBRUARY
desc2	49-1	5	FEBRUARY
Desmodium sp. 2	49-1	5	FEBRUARY
Desmodium sp.1	49-1	5	FEBRUARY
Eugenia sp. 3	49-1	5	FEBRUARY
Eugenia sp. 4	49-1	5	FEBRUARY
Eugenia sp.1	49-1	5	FEBRUARY
Eugenia sp.2	49-1	5	FEBRUARY
fac 2	49-1	5	FEBRUARY
Gouania sp.1	49-1	5	FEBRUARY
Hirtella americana	49-1	5	FEBRUARY
Inga sp.2	49-1	5	FEBRUARY
Mangifera indica	49-1	5	FEBRUARY
Miconia sp.	49-1	5	FEBRUARY
Mikania micrantra	49-1	5	FEBRUARY
Mimosa pudica	49-1	5	FEBRUARY
Pouteria sp. 1	49-1	5	FEBRUARY
Pseudobombax septenatum	49-1	5	FEBRUARY
Psychotria sp. 1	49-1	5	FEBRUARY
Roupala montana	49-1	5	FEBRUARY
Roupala montana	49-1	5	FEBRUARY
Serjania sp.	49-1	5	FEBRUARY
Solanum o capsicm	49-1	5	FEBRUARY
Spathiphyllum friedrichsthstalii	49-1	5	FEBRUARY
Spondias sp. 2	49-1	5	FEBRUARY
Spondias sp. 3	49-1	5	FEBRUARY
Spondias sp. 4	49-1	5	FEBRUARY
Spondias sp.1	49-1	5	FEBRUARY
Trichilia sp.1	49-1	5	FEBRUARY
Trichilia sp.2	49-1	5	FEBRUARY
Wedelia trilobata	49-1	5	FEBRUARY
arac1	15-1	4	FEBRUARY
Bambusa sp.1	15-1	4	FEBRUARY
Bambusa sp.2	15-1	4	FEBRUARY
Bauhinia sp. 1	15-1	4	FEBRUARY
Bombacopsis quinata	15-1	4	FEBRUARY
Bursera simaruba	15-1	4	FEBRUARY
Cecropia peltata	15-1	4	FEBRUARY
Cedrela odorata	15-1	4	FEBRUARY
Cephaelis sp.	15-1	4	FEBRUARY
Chamaedorea wendlandiana	15-1	4	FEBRUARY
Chamaesyce sp. 1	15-1	4	FEBRUARY
Chamissoa allissima	15-1	4	FEBRUARY
Citrus sp. 1	15-1	4	FEBRUARY
Citrus sp. 2	15-1	4	FEBRUARY
Cocus nucifera?	15-1	4	FEBRUARY
Colubrina glandulosa	15-1	4	FEBRUARY
Combretum fruticosum	15-1	4	FEBRUARY
Cordia panamensis	15-1	4	FEBRUARY
Croton sp. 1	15-1	4	FEBRUARY
Cupania sp.	15-1	4	FEBRUARY
dec4	15-1	4	FEBRUARY
desc 6	15-1	4	FEBRUARY
desc 7	15-1	4	FEBRUARY
desc1	15-1	4	FEBRUARY
desc3	15-1	4	FEBRUARY
desc5	15-1	4	FEBRUARY
desc 8	15-1	4	FEBRUARY
Desmodium sp. 1	15-1	4	FEBRUARY
Doliocarpus dentatus	15-1	4	FEBRUARY
Eugenia sp. 3	15-1	4	FEBRUARY
Eugenia venezuelensis	15-1	4	FEBRUARY
fab 2	15-1	4	FEBRUARY
Guarea sp. 1	15-1	4	FEBRUARY
Heliocarpus popayanensis	15-1	4	FEBRUARY
Hydrocotyle umbellala	15-1	4	FEBRUARY
Laetia sp.	15-1	4	FEBRUARY
Lonchocarpus sp.	15-1	4	FEBRUARY
Ludwigia decurrens	15-1	4	FEBRUARY
Machaerium seemannii	15-1	4	FEBRUARY
Mangifera indica	15-1	4	FEBRUARY
Melanthera aspera	15-1	4	FEBRUARY
Miconia sp.1	15-1	4	FEBRUARY
Mikania hookeriana	15-1	4	FEBRUARY
Mikania micrantra	15-1	4	FEBRUARY
Mikania sp. 1	15-1	4	FEBRUARY
Mimosa pudica	15-1	4	FEBRUARY
Mimosa sp. 1	15-1	4	FEBRUARY
Oenocarpus sp.	15-1	4	FEBRUARY
Physalis angulata	15-1	4	FEBRUARY
Pithecellobium hymeneaefolium	15-1	4	FEBRUARY
Pseudobombax septenatum	15-1	4	FEBRUARY
Pseudoelephantopus spicatus	15-1	4	FEBRUARY
Rhynchospora sp. 1	15-1	4	FEBRUARY
Roupala montana	15-1	4	FEBRUARY
Sida acuta	15-1	4	FEBRUARY
Spilanthes sp. 1	15-1	4	FEBRUARY
Spondias sp.2	15-1	4	FEBRUARY
Spondias sp.2	15-1	4	FEBRUARY
Wedelia trilobata	15-1	4	FEBRUARY
Bursera simaruba	4-1	1	FEBRUARY
Byrsonima crasiffolia	4-1	1	FEBRUARY
Cecropia longipes	4-1	1	FEBRUARY
Cedrela odorata	4-1	1	FEBRUARY
Chamaesyce sp. 1	4-1	1	FEBRUARY
Citrus sp.1	4-1	1	FEBRUARY
Colubrina sp. 1	4-1	1	FEBRUARY
Combretum fruticosum	4-1	1	FEBRUARY
Combretum sp. 1	4-1	1	FEBRUARY
Cordia bicolor	4-1	1	FEBRUARY
desc 4	4-1	1	FEBRUARY
Cordia panamensis	4-1	1	FEBRUARY
Cordia sp. 1	4-1	1	FEBRUARY
desc 1	4-1	1	FEBRUARY
desc 2	4-1	1	FEBRUARY
desc 3	4-1	1	FEBRUARY
Doliocarpus dentatus	4-1	1	FEBRUARY
Eugenia sp. 1	4-1	1	FEBRUARY
Eugenia sp. 2	4-1	1	FEBRUARY
Eugenia sp. 3	4-1	1	FEBRUARY
Eugenia venezuelensis	4-1	1	FEBRUARY
Heliocarpus popayanensis	4-1	1	FEBRUARY
Inga sp. 1	4-1	1	FEBRUARY
Inga sp. 2	4-1	1	FEBRUARY
Machaerium sp. 1	4-1	1	FEBRUARY
Mangifera indica	4-1	1	FEBRUARY
Mikania micrantra	4-1	1	FEBRUARY
Mikania sp. 1	4-1	1	FEBRUARY
Mikania sp. 2	4-1	1	FEBRUARY
Monstera sp. 1	4-1	1	FEBRUARY
Peperomia sp. 1	4-1	1	FEBRUARY
Pseudombax septenatum	4-1	1	FEBRUARY
Roystonea sp.	4-1	1	FEBRUARY
Spondias sp. 1	4-1	1	FEBRUARY
Spondias sp. 2	4-1	1	FEBRUARY
Spondias sp.3	4-1	1	FEBRUARY
Wedelia trilobata	4-1	1	FEBRUARY
Bauhinia sp.	49-2	5	MARCH
Bombacopsis quinata	49-2	5	MARCH
Bursera simaruba	49-2	5	MARCH
Cayaponia sp.	49-2	5	MARCH
Cecropia peltata	49-2	5	MARCH
Centropogon cornutus	49-2	5	MARCH
Chamaesyce hypericifolia	49-2	5	MARCH
Cocus nucifera	49-2	5	MARCH
Combretum decandrum	49-2	5	MARCH
Combretum laxum laxum	49-2	5	MARCH
Cordia alliodora	49-2	5	MARCH
Cordia lasiocalyx	49-2	5	MARCH
Cupania sp.	49-2	5	MARCH
Cyathula prostrata	49-2	5	MARCH
Dalbergia brownei	49-2	5	MARCH
Davila sp. 1	49-2	5	MARCH
desc8	49-2	5	MARCH
Desmodium sp. 1	49-2	5	MARCH
Dolliocarpus sp. 1	49-2	5	MARCH
Erythrina costaricensis	49-2	5	MARCH
Eugenia nesiotica	49-2	5	MARCH
Garcinia intermedia	49-2	5	MARCH
Hebeclinium macrophyllum	49-2	5	MARCH
Inga sp. 1	49-2	5	MARCH
Inga sp.4	49-2	5	MARCH
Inga sp.5	49-2	5	MARCH
Iresine angustifolia	49-2	5	MARCH
Miconia affinis	49-2	5	MARCH
Miconia lonchophylla	49-2	5	MARCH
Mimosa sp. 1	49-2	5	MARCH
Paullinia sp.	49-2	5	MARCH
Peperomia cordulata	49-2	5	MARCH
Peperomia rotundifolia	49-2	5	MARCH
Pluchea odorata	49-2	5	MARCH
Polyscias sp.	49-2	5	MARCH
Pseudobombax septenatum	49-2	5	MARCH
Roupala montana	49-2	5	MARCH
Securidaca sp.	15-2	4	MARCH
Spondias sp.2	15-2	4	MARCH
Trichilia hirta	15-2	4	MARCH
Vismia baccifera	15-2	4	MARCH
Vismia sp. 1	15-2	4	MARCH
Baccharis trinervis	15-2	4	MARCH
bigno1	15-2	4	MARCH
Cayaponia sp.	15-2	4	MARCH
Cecropia longipes	15-2	4	MARCH
Citrus limon	15-2	4	MARCH
Citrus sinensis	15-2	4	MARCH
Combretum laxum laxum	15-2	4	MARCH
Combretum laxum laxum	15-2	4	MARCH
Cordia lasiocalyx	15-2	4	MARCH
Cupania sp.	15-2	4	MARCH
Dalbergia brownei	15-2	4	MARCH
des8	15-2	4	MARCH
des9	15-2	4	MARCH
Heliocarpus sp.	15-2	4	MARCH
Inga sp.2	15-2	4	MARCH
Inga sp.4	15-2	4	MARCH
Inga sp.5	15-2	4	MARCH
Ireside angustifolia	15-2	4	MARCH
Lozania sp.	15-2	4	MARCH
Melampodium divaricatum	15-2	4	MARCH
Miconia argentea	15-2	4	MARCH
Mimosa pudica	15-2	4	MARCH
myr1	15-2	4	MARCH
Paspalum paniculatum	15-2	4	MARCH
Paspalum saccharoides	15-2	4	MARCH
Paullinia sp.	15-2	4	MARCH
Physalis sp.	15-2	4	MARCH
Pseudobombax septenatum	15-2	4	MARCH
Roupala montana	15-2	4	MARCH
Sabicea sp.	15-2	4	MARCH
Securidaca sp.	15-2	4	MARCH
Sida acuta	15-2	4	MARCH
Simaruba amara	15-2	4	MARCH
Spondias sp. 1	15-2	4	MARCH
Vismia sp. 1	15-2	4	MARCH
Vismia sp. 2	15-2	4	MARCH
amar1	4-2	1	MARCH
Anacardium excelsum	4-2	1	MARCH
arac1	4-2	1	MARCH
big 2	4-2	1	MARCH
Bombacopsis quinata	4-2	1	MARCH
Bursera simarouba	4-2	1	MARCH
Cayaponia sp.	4-2	1	MARCH
Cecropia peltata	4-2	1	MARCH
Cecropia sp. 1	4-2	1	MARCH
Cecropía sp. 1	4-2	1	MARCH
Centropogon cornutus	4-2	1	MARCH
Chamaesyce hypericifolia	4-2	1	MARCH
Citrus sp.	4-2	1	MARCH
Combretum sp. 1	4-2	1	MARCH
Cordia alliodora	4-2	1	MARCH
Cordia alliodora	4-2	1	MARCH
Cyathula prostrata	4-2	1	MARCH
desc8	4-2	1	MARCH
Eugenia sp. 2	4-2	1	MARCH
Eugenia sp. 2	4-2	1	MARCH
Guarea sp. 1	4-2	1	MARCH
Heliocarpus sp. 1	4-2	1	MARCH
Inga sp.3	4-2	1	MARCH
Inga sp.4	4-2	1	MARCH
Inga sp.5	4-2	1	MARCH
Miconia sp. 1	4-2	1	MARCH
Mikania sp.1	4-2	1	MARCH
Mimosa sp. 1	4-2	1	MARCH
Mimosa sp. 2	4-2	1	MARCH
Mimosa sp. 3	4-2	1	MARCH
myrt1	4-2	1	MARCH
Ochroma pyramidale	4-2	1	MARCH
Paspalum paniculatum	4-2	1	MARCH
Paspalum saccharoides	4-2	1	MARCH
Paspalum sp.	4-2	1	MARCH
Paullinia sp.	4-2	1	MARCH
Peperomia cordulata	4-2	1	MARCH
Peperomia rotundifolia	4-2	1	MARCH
Physalis sp.	4-2	1	MARCH
Psichotria sp.	4-2	1	MARCH
Roupala americana	4-2	1	MARCH
Sabicea sp.	4-2	1	MARCH
Securidaca sp.	4-2	1	MARCH
Sida acuta	4-2	1	MARCH
Spondias sp.	4-2	1	MARCH
Spondias sp. 2	4-2	1	MARCH
Tabebuia sp.	4-2	1	MARCH
Trichilia sp.	4-2	1	MARCH
Andira inermis	49-3	5	APRIL
Anacardium excelsum	49-3	5	APRIL
arac8	49-3	5	APRIL
arac9	49-3	5	APRIL
ast5	49-3	5	APRIL
Bursera simaruba	49-3	5	APRIL
Cecropia peltata	49-3	5	APRIL
Chamaesyce thymifolia	49-3	5	APRIL
Chamissoa altisima	49-3	5	APRIL
Citrus sp.1	49-3	5	APRIL
Combretum decandrum	49-3	5	APRIL
Combretum laxum laxum	49-3	5	APRIL
Cordia alliodora	49-3	5	APRIL
Cordia sp. 1	49-3	5	APRIL
Cupania rufescens	49-3	5	APRIL
Cupania sp. 1	49-3	5	APRIL
cyp1	49-3	5	APRIL
desc 10	49-3	5	APRIL
desc 12	49-3	5	APRIL
desc11	49-3	5	APRIL
Desmodium sp. 1	49-3	5	APRIL
Desmodium sp. 2	49-3	5	APRIL
Doliocarpus dentatus	49-3	5	APRIL
Doliocarus sp. 1	49-3	5	APRIL
Elaeis oleifera	49-3	5	APRIL
Erythrina costaricensis	49-3	5	APRIL
Eugenia coloradensis	49-3	5	APRIL
Eugenia nesiotica	49-3	5	APRIL
Fleischmannia sp. 1	49-3	5	APRIL
Guarea sp. 1	49-3	5	APRIL
Inga sp.	49-3	5	APRIL
Inga sp. 2	49-3	5	APRIL
Lasiacis sp. 1	49-3	5	APRIL
Macfadyena sp. 1	49-3	5	APRIL
Melampodium divaricatum	49-3	5	APRIL
Mimosa casta	49-3	5	APRIL
Mimosa pudica	49-3	5	APRIL
Ochroma pyramidale	49-3	5	APRIL
Paspalum sp.	49-3	5	APRIL
Paullinia sp. 1	49-3	5	APRIL
Peperomia sp. 1	49-3	5	APRIL
Peperomia sp. 2	49-3	5	APRIL
Psidium sp. 1	49-3	5	APRIL
Scirpus sp. 1	49-3	5	APRIL
Spondias mombin	49-3	5	APRIL
Syzygium sp. 1	49-3	5	APRIL
Syzygium jambos	49-3	5	APRIL
Trichilia sp. 1	49-3	5	APRIL
Vismia baccifera	49-3	5	APRIL
Zanthoxylum panamense	49-3	5	APRIL
Zanthoxylum setulosum	49-3	5	APRIL
Allophylus sp.	15-3	4	APRIL
Anacardium excelsum	15-3	4	APRIL
arac5	15-3	4	APRIL
arac6	15-3	4	APRIL
arac7	15-3	4	APRIL
ast5	15-3	4	APRIL
ast6	15-3	4	APRIL
Astronium graveolens	15-3	4	APRIL
Bursera simaruba	15-3	4	APRIL
Cecropia longipes	15-3	4	APRIL
Chamaesyce hyssopifolia	15-3	4	APRIL
Citrus sp.1	15-3	4	APRIL
Cocus nucifera	15-3	4	APRIL
Combretum laxu, laxum	15-3	4	APRIL
Combretum laxum laxum	15-3	4	APRIL
Cordia sp. 1	15-3	4	APRIL
Cupania cinerea	15-3	4	APRIL
Cyperus sp.	15-3	4	APRIL
des11	15-3	4	APRIL
Desmoncus sp. 1	15-3	4	APRIL
Eclipta alba	15-3	4	APRIL
Elaeis oleifera	15-3	4	APRIL
Elaeis oleifera	15-3	4	APRIL
Enterolobium cyclocarpum	15-3	4	APRIL
Erythrina costaricensis	15-3	4	APRIL
Eugenia sp. 1	15-3	4	APRIL
Eugenia venezualensis	15-3	4	APRIL
fab6	15-3	4	APRIL
Guarea sp. 1	15-3	4	APRIL
Guarea sp.1	15-3	4	APRIL
Inga sp. 2	15-3	4	APRIL
Melampodium divaricatum	15-3	4	APRIL
Mimosa pudica	15-3	4	APRIL
Myrcia gatunensis	15-3	4	APRIL
Ochroma pyramidale	15-3	4	APRIL
Paullinia fibrigera	15-3	4	APRIL
Paullinia sp. 1	15-3	4	APRIL
Paullinia sp. 2	15-3	4	APRIL
Peperomia glabella	15-3	4	APRIL
Phorodendron quadrangulare	15-3	4	APRIL
poa1	15-3	4	APRIL
Scleria sp. 1	15-3	4	APRIL
Serjania sp. 1	15-3	4	APRIL
Spondias mombin	15-3	4	APRIL
Swartzia simplex	15-3	4	APRIL
Syzygium sp. 1	15-3	4	APRIL
Vismia baccifera	15-3	4	APRIL
Zanthoxylum panamense	15-3	4	APRIL
amar1	4-3	1	APRIL
Anacardium excelsum	4-3	1	APRIL
Astronium graveolens	4-3	1	APRIL
big 2	4-3	1	APRIL
Bursera simaruba	4-3	1	APRIL
Cecropia sp. 1	4-3	1	APRIL
Citrus sp.1	4-3	1	APRIL
Combretum laxum laxum	4-3	1	APRIL
Combretum sp. 1	4-3	1	APRIL
cord2	4-3	1	APRIL
Cordia alliodora	4-3	1	APRIL
desc 11	4-3	1	APRIL
desc 12	4-3	1	APRIL
Desmodium sp. 1	4-3	1	APRIL
Desmodium sp. 2	4-3	1	APRIL
Doliocarpus dentatus	4-3	1	APRIL
Elaeis oleifera	4-3	1	APRIL
Eugenia sp. 1	4-3	1	APRIL
Eugenia sp. 2	4-3	1	APRIL
Guarea sp. 1	4-3	1	APRIL
Heliocarpus sp. 1	4-3	1	APRIL
Inga sp.	4-3	1	APRIL
Inga sp.2	4-3	1	APRIL
Melampodium divaricatum	4-3	1	APRIL
Miconia sp. 1	4-3	1	APRIL
Mikania sp.1	4-3	1	APRIL
Mimosa casta	4-3	1	APRIL
Mimosa pudica	4-3	1	APRIL
Mimosa sp. 1	4-3	1	APRIL
Mimosa sp. 3	4-3	1	APRIL
myrt 1	4-3	1	APRIL
myrt 2	4-3	1	APRIL
myrt 3	4-3	1	APRIL
Ochroma pyramidale	4-3	1	APRIL
Paspalum sp.	4-3	1	APRIL
Psichotria sp.	4-3	1	APRIL
Roupala americana	4-3	1	APRIL
Spondias mombin	4-3	1	APRIL
Spondias sp.	4-3	1	APRIL
Spondias sp. 2	4-3	1	APRIL
Swartzia simplex	4-3	1	APRIL
Tabebuia sp.	4-3	1	APRIL
Trichilia sp.1	4-3	1	APRIL
Trichilia sp.2	4-3	1	APRIL
Vismia baccifera	4-3	1	APRIL
